# Supplementary material for: Radioimmune Imaging of α4β7 Integrin and TNFα for Diagnostic and Therapeutic Applications in Inflammatory Bowel Disease
Source: Pharmaceutics. 2023 Mar 2;15(3):817. doi: 10.3390/pharmaceutics15030817 (PMC10051745; doi:10.3390/pharmaceutics15030817)
Supplement: Supplementary file 1 [file pharmaceutics-15-00817-s001.zip]

Archive with 1 entries (1 files):
- pharmaceutics-2193241-supplementary.pdf
